# Supplementary material for: Lithobius (Ezembius) hualongensis sp. nov. and Lithobius (Ezembius) sui sp. nov. (Lithobiomorpha, Lithobiidae), two new species of centipede from northwest China
Source: Zookeys. 2019 Nov 27;892:77–92. doi: 10.3897/zookeys.892.39033 (PMC6892957; doi:10.3897/zookeys.892.39033)
Supplement: XML Treatment for Lithobius (Ezembius) hualongensis [file zookeys.892.39033-treatment1.xml]

<!DOCTYPE tp:taxon-treatment
  PUBLIC "-//TaxonX//DTD Taxonomic Treatment Publishing DTD v0 20100105//EN" "tax-treatment-NSO.dtd">
<tp:taxon-treatment xmlns:tp="http://www.plazi.org/taxpub"><tp:treatment-meta><kwd-group><label>Taxon classification</label><kwd><named-content xmlns:xlink="http://www.w3.org/1999/xlink" content-type="kingdom">Animalia</named-content></kwd><kwd><named-content xmlns:xlink="http://www.w3.org/1999/xlink" content-type="order">Lithobiomorpha</named-content></kwd><kwd><named-content xmlns:xlink="http://www.w3.org/1999/xlink" content-type="family">Lithobiidae</named-content></kwd></kwd-group><mixed-citation publication-type="journal"><person-group><name><surname>Qiao</surname><given-names>Penghai</given-names></name><name><surname>Qin</surname><given-names>Wen</given-names></name><name><surname>Ma</surname><given-names>Huiqin</given-names></name><name><surname>Lin</surname><given-names>Gonghua</given-names></name><name><surname>Zhang</surname><given-names>Tongzuo</given-names></name></person-group><article-title><tp:taxon-name><tp:taxon-name-part taxon-name-part-type="genus" reg="Lithobius">Lithobius</tp:taxon-name-part> (<tp:taxon-name-part taxon-name-part-type="subgenus" reg="Ezembius">Ezembius</tp:taxon-name-part>) <tp:taxon-name-part taxon-name-part-type="species" reg="hualongensis">hualongensis</tp:taxon-name-part></tp:taxon-name> sp. nov. and <tp:taxon-name><tp:taxon-name-part taxon-name-part-type="genus" reg="Lithobius">Lithobius</tp:taxon-name-part> (<tp:taxon-name-part taxon-name-part-type="subgenus" reg="Ezembius">Ezembius</tp:taxon-name-part>) <tp:taxon-name-part taxon-name-part-type="species" reg="sui">sui</tp:taxon-name-part></tp:taxon-name> sp. nov. (<tp:taxon-name><tp:taxon-name-part taxon-name-part-type="order">Lithobiomorpha</tp:taxon-name-part></tp:taxon-name>, <tp:taxon-name><tp:taxon-name-part taxon-name-part-type="family">Lithobiidae</tp:taxon-name-part></tp:taxon-name>), two new species of centipede from northwest China</article-title><source>Zookeys</source><day>27</day><month>11</month><year>2019</year><volume>892</volume><fpage>77</fpage><lpage>92</lpage><pub-id pub-id-type="doi">10.3897/zookeys.892.39033</pub-id></mixed-citation></tp:treatment-meta><tp:nomenclature><tp:taxon-name><object-id xmlns:xlink="http://www.w3.org/1999/xlink" content-type="arpha" xlink:type="simple">FE5341D6-9D01-5FFB-A458-9C17222550EC</object-id>
                <tp:taxon-name-part taxon-name-part-type="genus" reg="Lithobius">Lithobius</tp:taxon-name-part> (<tp:taxon-name-part taxon-name-part-type="subgenus" reg="Ezembius">Ezembius</tp:taxon-name-part>) <tp:taxon-name-part taxon-name-part-type="species" reg="hualongensis">hualongensis</tp:taxon-name-part><object-id xmlns:xlink="http://www.w3.org/1999/xlink" content-type="zoobank" xlink:type="simple">http://zoobank.org/B145889E-4CEC-42E6-8C14-579C9B0616A0</object-id></tp:taxon-name><tp:taxon-status xmlns:xlink="http://www.w3.org/1999/xlink" xlink:type="simple">sp. nov.</tp:taxon-status><xref ref-type="fig" rid="F1">Fig. 1A–F</xref><xref ref-type="table" rid="T1">; Tables 1</xref><xref ref-type="table" rid="T2">, 2</xref></tp:nomenclature><tp:treatment-sec sec-type="type material" id="SECID0EBBAE"><title>Type materials.</title><p><bold><italic>Holotype</italic></bold>: ♂ (HL9), Hualong Hui Autonomous County, Qinghai Province, <named-content xmlns:xlink="http://www.w3.org/1999/xlink" content-type="dwc:verbatimCoordinates" xlink:type="simple"><named-content content-type="geo-json" specific-use="{&#34;type&#34;:&#34;Point&#34;,&#34;coordinates&#34;:[102.297133,36.188483]}" id="NCID0EPBAE" xlink:type="simple">36.18848333N, 102.2971333E</named-content></named-content>, 3185 m, a.s.l., 14 April 2012, leg. Lin Gong-Hua, Li Wei-Ping. <bold><italic>Paratypes</italic></bold>: 1 ♀ (HL7), 2 ♂♂ (HL1, HL4), all from the same locality.</p></tp:treatment-sec><tp:treatment-sec sec-type="diagnosis" id="SECID0EXBAE"><title>Diagnosis.</title><p>A <tp:taxon-name><tp:taxon-name-part taxon-name-part-type="genus" reg="Lithobius">Lithobius</tp:taxon-name-part> (<tp:taxon-name-part taxon-name-part-type="subgenus" reg="Ezembius">Ezembius</tp:taxon-name-part>)</tp:taxon-name> species with body length 12.31–16.15 mm, antennae of 20 + 20 articles; 8–11 ocelli on each side, arranged in 3 irregular rows, terminal two ocelli comparatively large; Tömösváry’s organ distinctly larger than the adjoining ocelli; 2 + 2 coxosternal teeth; porodonts posterolateral and ventral to the lateral-most tooth; posterior angles of all tergites without triangular projections; 4–7 coxal pores oval to round, arranged in one row; female gonopods with 3 + 3 moderately large, coniform spurs; terminal claw of the third article simple, with a very small triangular protuberance on basal ventral side; male gonopods short and small, with one long setae on the terminal segment.</p></tp:treatment-sec><tp:treatment-sec sec-type="description" id="SECID0EICAE"><title>Description.</title><p><bold>Male</bold> (Fig. <xref ref-type="fig" rid="F1">1A</xref>). Body length 12.31 mm, cephalic plate 1.15 mm long, 0.92 mm broad.</p><fig id="F1" position="float" orientation="portrait"><object-id xmlns:xlink="http://www.w3.org/1999/xlink" content-type="doi" xlink:type="simple">10.3897/zookeys.892.39033.figure1</object-id><object-id xmlns:xlink="http://www.w3.org/1999/xlink" content-type="arpha" xlink:type="simple">B627A573-19FD-5222-8BD3-A9176D7CB148</object-id><label>Figure 1.</label><caption><p><tp:taxon-name><tp:taxon-name-part taxon-name-part-type="genus" reg="Lithobius">Lithobius</tp:taxon-name-part> (<tp:taxon-name-part taxon-name-part-type="subgenus" reg="Ezembius">Ezembius</tp:taxon-name-part>) <tp:taxon-name-part taxon-name-part-type="species" reg="hualongensis">hualongensis</tp:taxon-name-part></tp:taxon-name> sp. nov. <bold>A, C, D</bold> holotype, male: <bold>A</bold> habitus, dorsal view <bold>C</bold> forcipular coxosternite, ventral view <bold>D</bold> male posterior segments and gonopods, ventral view <bold>B, E, F</bold> paratype, female: <bold>B</bold> ocelli and Tömösváry’s organ (<bold><abbrev xmlns:xlink="http://www.w3.org/1999/xlink" xlink:title="Tömösváry’s organ" id="ABBRID0EXDAE" xlink:type="simple">To</abbrev></bold>), lateral view <bold>E</bold> female gonopods, dorsal lateral view <bold>F</bold> female posterior segments and gonopods, ventral view. Scale bars: 1 mm (<bold>A, C</bold>); 500 μm (<bold>D, F</bold>); 250 μm (<bold>B, E</bold>).</p></caption><graphic xmlns:xlink="http://www.w3.org/1999/xlink" xlink:href="zookeys-892-077-g001.jpg" position="float" orientation="portrait" xlink:type="simple" id="oo_358653.jpg"><uri content-type="original_file" xlink:type="simple">https://binary.pensoft.net/fig/358653</uri></graphic></fig><p><bold><italic>Coloration</italic>.</bold> Body and antennae reddish brown. Pleural region pale grey. Sternites yellow-brown. Distal part of forcipules red-brown, with basal and proximal parts of forcipules and forcipular coxosternite yellow-brown. Legs 1–15 pale yellow-brown.</p><p><bold><italic>Antennae</italic></bold> composed of 20 + 20 articles extending back to anterior part of T3, basal article about the same width as length, second article longer than wide, third article slightly longer than wide, with following articles tapering, distal-most article 2.7 times as long as wide; abundant setae on antennal surface, gradual increase in density of setae to about 4<sup>th</sup> article, then more or less constant.</p><p><bold><italic>Cephalic plate</italic></bold> smooth, cordiform. Frontal marginal ridge of head with shallow anterior median furrow. Lateral marginal ridge discontinuous. Posterior margin continuous, convex (Fig. <xref ref-type="fig" rid="F1">1A</xref>).</p><p>On each side of head, 1 + 3, 3, 1 oval to rounded ocelli arranged in three irregular rows; posterior ocellus large; ocelli adjacent to the Tömösváry organ slightly smaller. Seriate ocelli domed, translucent, usually darkly pigmented. Tömösváry organ at anterolateral margin of the cephalic plate, larger than the adjacent ocelli.</p><p><bold><italic><tp:taxon-name><tp:taxon-name-part taxon-name-part-type="genus" reg="Coxosternite">Coxosternite</tp:taxon-name-part> <tp:taxon-name-part taxon-name-part-type="species" reg="subtrapezoidal">subtrapezoidal</tp:taxon-name-part></tp:taxon-name></italic></bold> (Fig. <xref ref-type="fig" rid="F1">1C</xref>) with narrow dental straight dental margin, anterior margin narrow, lateral margins of the coxosternite longer than medial margins. Median diastema shallow; anterior margin with 2 + 2 small blunt teeth that are encircled by a narrow rim. Porodont thick and strong, just posterolateral and ventral from the lateral tooth, bulged at base (Fig. <xref ref-type="fig" rid="F1">1C</xref>). Scattered short and long setae on the ventral side of coxosternite, longer setae near the porodont.</p><p>All tergites with numerous minute setae scattered on surface, several setae on anterior and posterior angles of each tergite and lateral borders, dorsum slightly convex; T1 slightly narrower posterolaterally than anterolaterally, generally trapezoidal, slightly narrower than the cephalic plate and T3, cephalic plate slightly about the same size as T3. Lateral marginal ridges of all tergites continuous. Posterior marginal ridges of <abbrev xmlns:xlink="http://www.w3.org/1999/xlink" xlink:title="tergites" id="ABBRID0EAGAE" xlink:type="simple">TT</abbrev> 1, 3 and 5 concave, continuous, posterior marginal ridges of <abbrev xmlns:xlink="http://www.w3.org/1999/xlink" xlink:title="tergites" id="ABBRID0EEGAE" xlink:type="simple">TT</abbrev> 7, 8, 10, 12 and 14 slightly concave, discontinuous. Posterior angles of all tergites rounded, without triangular projections.</p><p>Sternites smooth, posterior part of sternites narrower than anterior, generally trapezoidal. Sternites with 8 short to long setae on anterior corners and anterior lateral borders, 2 setae on posterior lateral borders.</p><p><bold><italic>Legs</italic></bold> slender, tarsal articulation well defined on legs 1–15. All legs with fairly long curved claws; pretarsus of legs 1–13 with a slightly curved, long, principal claw and anterior and posterior accessory spines, anterior accessory spines slightly longer and slender, ca 0.56 the length of principal claw, posterior one stouter, ca 0.43 the length of principal claw, forming slightly larger angles with tarsal claws; leg 14 with only posterior spines; leg 15 lacking accessory spines. Dense glandular pore on surface of femur, tibia and tarsi of legs 14 and 15. Long setae sparsely scattered over surface of prefemur, femur, tibia, and tarsi of legs 14–15, more setae on the tarsal surface. 6–7 thicker setae arranged in one row on the ventral surface of tarsus 1 of legs 1–13, 6–7 pairs of thicker setae arranged in two rows on the ventral surface of tarsus 2 of legs 1–13. Legs 14 and 15 thicker and stronger than the anterior pairs. 15<sup>th</sup> leg 40.6% of body length, tarsus 1 3.3 times longer than wide, tarsus 2 44.4% length of tarsus on leg 15. No modification on legs 14 and 15 in males. Leg plectrotaxy as in Table <xref ref-type="table" rid="T1">1</xref>.</p><table-wrap id="T1" position="float" orientation="portrait"><label>Table 1.</label><caption><p><tp:taxon-name><tp:taxon-name-part taxon-name-part-type="genus" reg="Lithobius">Lithobius</tp:taxon-name-part> (<tp:taxon-name-part taxon-name-part-type="subgenus" reg="Ezembius">Ezembius</tp:taxon-name-part>) <tp:taxon-name-part taxon-name-part-type="species" reg="hualongensis">hualongensis</tp:taxon-name-part></tp:taxon-name> sp. nov.: plectrotaxy of legs. Letters in brackets indicate spines on one leg of pair, or in one specimen.</p></caption><table id="TID0E46BG" rules="all"><tbody><tr><td rowspan="2" colspan="1">
                        <bold>Legs</bold>
                      </td><td rowspan="1" colspan="5">
                        <bold>Ventral</bold>
                      </td><td rowspan="1" colspan="5">
                        <bold>Dorsal</bold>
                      </td></tr><tr><td rowspan="1" colspan="1">
                        <bold>C</bold>
                      </td><td rowspan="1" colspan="1">
                        <bold><abbrev xmlns:xlink="http://www.w3.org/1999/xlink" xlink:title="trochanter" id="ABBRID0EQIAE" xlink:type="simple">Tr</abbrev></bold>
                      </td><td rowspan="1" colspan="1">
                        <bold>P</bold>
                      </td><td rowspan="1" colspan="1">
                        <bold>F</bold>
                      </td><td rowspan="1" colspan="1">
                        <bold><abbrev xmlns:xlink="http://www.w3.org/1999/xlink" xlink:title="tibia" id="ABBRID0EFJAE" xlink:type="simple">Ti</abbrev></bold>
                      </td><td rowspan="1" colspan="1">
                        <bold>C</bold>
                      </td><td rowspan="1" colspan="1">
                        <bold><abbrev xmlns:xlink="http://www.w3.org/1999/xlink" xlink:title="trochanter" id="ABBRID0EUJAE" xlink:type="simple">Tr</abbrev></bold>
                      </td><td rowspan="1" colspan="1">
                        <bold>P</bold>
                      </td><td rowspan="1" colspan="1">
                        <bold>F</bold>
                      </td><td rowspan="1" colspan="1">
                        <bold><abbrev xmlns:xlink="http://www.w3.org/1999/xlink" xlink:title="tibia" id="ABBRID0EJKAE" xlink:type="simple">Ti</abbrev></bold>
                      </td></tr><tr><td rowspan="1" colspan="1">1</td><td rowspan="1" colspan="1">–</td><td rowspan="1" colspan="1">–</td><td rowspan="1" colspan="1">mp</td><td rowspan="1" colspan="1">amp</td><td rowspan="1" colspan="1">am</td><td rowspan="1" colspan="1">–</td><td rowspan="1" colspan="1">–</td><td rowspan="1" colspan="1">mp</td><td rowspan="1" colspan="1">ap</td><td rowspan="1" colspan="1">a</td></tr><tr><td rowspan="1" colspan="1">2–4</td><td rowspan="1" colspan="1">–</td><td rowspan="1" colspan="1">–</td><td rowspan="1" colspan="1">(a)mp</td><td rowspan="1" colspan="1">amp</td><td rowspan="1" colspan="1">am</td><td rowspan="1" colspan="1">–</td><td rowspan="1" colspan="1">–</td><td rowspan="1" colspan="1">(a)mp</td><td rowspan="1" colspan="1">ap</td><td rowspan="1" colspan="1">ap</td></tr><tr><td rowspan="1" colspan="1">5</td><td rowspan="1" colspan="1">–</td><td rowspan="1" colspan="1">–</td><td rowspan="1" colspan="1">amp</td><td rowspan="1" colspan="1">amp</td><td rowspan="1" colspan="1">am</td><td rowspan="1" colspan="1">–</td><td rowspan="1" colspan="1">–</td><td rowspan="1" colspan="1">(a)mp</td><td rowspan="1" colspan="1">ap</td><td rowspan="1" colspan="1">ap</td></tr><tr><td rowspan="1" colspan="1">6–11</td><td rowspan="1" colspan="1">–</td><td rowspan="1" colspan="1">–</td><td rowspan="1" colspan="1">amp</td><td rowspan="1" colspan="1">amp</td><td rowspan="1" colspan="1">am</td><td rowspan="1" colspan="1">–</td><td rowspan="1" colspan="1">–</td><td rowspan="1" colspan="1">amp</td><td rowspan="1" colspan="1">ap</td><td rowspan="1" colspan="1">ap</td></tr><tr><td rowspan="1" colspan="1">12</td><td rowspan="1" colspan="1">–</td><td rowspan="1" colspan="1">m</td><td rowspan="1" colspan="1">amp</td><td rowspan="1" colspan="1">amp</td><td rowspan="1" colspan="1">am</td><td rowspan="1" colspan="1">a</td><td rowspan="1" colspan="1">–</td><td rowspan="1" colspan="1">amp</td><td rowspan="1" colspan="1">ap</td><td rowspan="1" colspan="1">ap</td></tr><tr><td rowspan="1" colspan="1">13</td><td rowspan="1" colspan="1">–</td><td rowspan="1" colspan="1">m</td><td rowspan="1" colspan="1">amp</td><td rowspan="1" colspan="1">amp</td><td rowspan="1" colspan="1">am</td><td rowspan="1" colspan="1">a</td><td rowspan="1" colspan="1">–</td><td rowspan="1" colspan="1">amp</td><td rowspan="1" colspan="1">ap</td><td rowspan="1" colspan="1">ap</td></tr><tr><td rowspan="1" colspan="1">14</td><td rowspan="1" colspan="1">–</td><td rowspan="1" colspan="1">m</td><td rowspan="1" colspan="1">amp</td><td rowspan="1" colspan="1">amp</td><td rowspan="1" colspan="1">am</td><td rowspan="1" colspan="1">a</td><td rowspan="1" colspan="1">–</td><td rowspan="1" colspan="1">amp</td><td rowspan="1" colspan="1">p</td><td rowspan="1" colspan="1">p</td></tr><tr><td rowspan="1" colspan="1">15</td><td rowspan="1" colspan="1">–</td><td rowspan="1" colspan="1">m</td><td rowspan="1" colspan="1">amp</td><td rowspan="1" colspan="1">amp</td><td rowspan="1" colspan="1">a</td><td rowspan="1" colspan="1">a</td><td rowspan="1" colspan="1">–</td><td rowspan="1" colspan="1">amp</td><td rowspan="1" colspan="1">p</td><td rowspan="1" colspan="1">–</td></tr></tbody></table></table-wrap><p>Coxal pores 4655 round or slightly oval, variable in size, arranged in a row. Coxal pore field set in a relatively shallow groove, the coxal pore-field fringe with prominence. Prominence with short to moderately long setae sparsely scattered over the surface.</p><p><bold><italic>Male posterior segment</italic>.</bold> Male S15 subtrapeziform, posterior margin narrower than anterior, sparsely covered with short to long setae on ventral side of S15 and lateral and posterior borders (Fig. <xref ref-type="fig" rid="F1">1D</xref>); sternite of genital segment obviously smaller than the female, sclerotized; posterior margin deeply concave between the gonopods, without medial bulge. Long setae scattered on the ventral surface of the genital segment. Gonopods short, appearing as a small hemispherical bulge, with one long setae, apically slightly sclerotized (Fig. <xref ref-type="fig" rid="F1">1D</xref>).</p><p><bold><italic>Female posterior segment</italic>.</bold> Female S15 anterior margin broader than posterior, generally trapezoidal, posteromedially straight, S15 with short to long setae on the ventral surface and lateral and posterior borders. Posterior margin of genital sternite deeply concave between condyles of gonopods, except for a small, median rhomboid bulge. Short to long setae sparsely scattered on ventral surface of genital segment. Gonopods: first article fairly broad, bearing 17–20 short to moderately long setae, arranged in four irregular rows; with 3 + 3, moderately long and slender spurs, inner spur smaller than the outer (Fig. <xref ref-type="fig" rid="F1">1E</xref>); second article with 6–7 long setae, arranged in two irregular rows, with 10 short to long dorsal lateral setae, stouter than the general setae (Fig. <xref ref-type="fig" rid="F1">1F</xref>); third article with 6 long setae arranged in one irregular row, and 7 short setae on dorsal lateral side (Fig. <xref ref-type="fig" rid="F1">1F</xref>); third article terminal claw simple and sharp, having a very small triangular protuberance on ventral side (Fig. <xref ref-type="fig" rid="F1">1E</xref>).</p></tp:treatment-sec><tp:treatment-sec sec-type="variation" id="SECID0EEUAE"><title>Variations.</title><p>Body length 12.31–16.15 mm; ocelli 1 + 3, 3, 1 or 1 + 4, 3, 3; coxal pores 6666 and 6777 in female and 4654 and 4655 in male.</p></tp:treatment-sec><tp:treatment-sec sec-type="remarks" id="SECID0EJUAE"><title>Remarks.</title><p>Morphologically, the new species can be easily distinguished from the seven species in the subgenus from Qinghai Province, <tp:taxon-name><tp:taxon-name-part taxon-name-part-type="genus" reg="Lithobius">L.</tp:taxon-name-part> (<tp:taxon-name-part taxon-name-part-type="genus" reg="Lithobius"/><tp:taxon-name-part taxon-name-part-type="subgenus" reg="Ezembius">E.</tp:taxon-name-part>) <tp:taxon-name-part taxon-name-part-type="species" reg="asulcutus">asulcutus</tp:taxon-name-part></tp:taxon-name>, <tp:taxon-name><tp:taxon-name-part taxon-name-part-type="genus" reg="Lithobius">L.</tp:taxon-name-part> (<tp:taxon-name-part taxon-name-part-type="genus" reg="Lithobius"/><tp:taxon-name-part taxon-name-part-type="subgenus" reg="Ezembius">E.</tp:taxon-name-part>) <tp:taxon-name-part taxon-name-part-type="species" reg="rarihirsutipes">rarihirsutipes</tp:taxon-name-part></tp:taxon-name>, <tp:taxon-name><tp:taxon-name-part taxon-name-part-type="genus" reg="Lithobius">L.</tp:taxon-name-part> (<tp:taxon-name-part taxon-name-part-type="genus" reg="Lithobius"/><tp:taxon-name-part taxon-name-part-type="subgenus" reg="Ezembius">E.</tp:taxon-name-part>) <tp:taxon-name-part taxon-name-part-type="species" reg="femorisulcutus">femorisulcutus</tp:taxon-name-part></tp:taxon-name>, <tp:taxon-name><tp:taxon-name-part taxon-name-part-type="genus" reg="Lithobius">L.</tp:taxon-name-part> (<tp:taxon-name-part taxon-name-part-type="genus" reg="Lithobius"/><tp:taxon-name-part taxon-name-part-type="subgenus" reg="Ezembius">E.</tp:taxon-name-part>) <tp:taxon-name-part taxon-name-part-type="species" reg="longibasitarsus">longibasitarsus</tp:taxon-name-part></tp:taxon-name>, <tp:taxon-name><tp:taxon-name-part taxon-name-part-type="genus" reg="Lithobius">L.</tp:taxon-name-part> (<tp:taxon-name-part taxon-name-part-type="genus" reg="Lithobius"/><tp:taxon-name-part taxon-name-part-type="subgenus" reg="Ezembius">E.</tp:taxon-name-part>) <tp:taxon-name-part taxon-name-part-type="species" reg="datongensis">datongensis</tp:taxon-name-part></tp:taxon-name>, <tp:taxon-name><tp:taxon-name-part taxon-name-part-type="genus" reg="Lithobius">L.</tp:taxon-name-part> (<tp:taxon-name-part taxon-name-part-type="genus" reg="Lithobius"/><tp:taxon-name-part taxon-name-part-type="subgenus" reg="Ezembius">E.</tp:taxon-name-part>) <tp:taxon-name-part taxon-name-part-type="species" reg="maqinensis">maqinensis</tp:taxon-name-part></tp:taxon-name> and <tp:taxon-name><tp:taxon-name-part taxon-name-part-type="genus" reg="Lithobius">L.</tp:taxon-name-part> (<tp:taxon-name-part taxon-name-part-type="subgenus" reg="Ezembius">E.</tp:taxon-name-part>) <tp:taxon-name-part taxon-name-part-type="species" reg="dulanensis">dulanensis</tp:taxon-name-part></tp:taxon-name>, by the 3 + 3 coniform spurs on female gonopods contrary to 2 + 2 coniform spurs (Table <xref ref-type="table" rid="T2">2</xref>).</p><table-wrap id="T2" position="float" orientation="portrait"><label>Table 2.</label><caption><p>Main morphological characters of Chinese species of subgenus <tp:taxon-name><tp:taxon-name-part taxon-name-part-type="genus" reg="Lithobius">Lithobius</tp:taxon-name-part> (<tp:taxon-name-part taxon-name-part-type="subgenus" reg="Ezembius">Ezembius</tp:taxon-name-part>)</tp:taxon-name> Chamberlin, 1919 from Qinghai Province.</p></caption><table id="TID0EHPAI" rules="all"><tbody><tr><th rowspan="1" colspan="1">Characters</th><th rowspan="1" colspan="1">
                        <italic><tp:taxon-name>
                            <tp:taxon-name-part taxon-name-part-type="genus" reg="Lithobius"/>
                            <tp:taxon-name-part taxon-name-part-type="species" reg="asulcutus">asulcutus</tp:taxon-name-part>
                          </tp:taxon-name></italic>
                      </th><th rowspan="1" colspan="1">
                        <italic><tp:taxon-name>
                            <tp:taxon-name-part taxon-name-part-type="genus" reg="Lithobius"/>
                            <tp:taxon-name-part taxon-name-part-type="species" reg="rarihirsutipes">rarihirsutipes</tp:taxon-name-part>
                          </tp:taxon-name></italic>
                      </th><th rowspan="1" colspan="1">
                        <italic><tp:taxon-name>
                            <tp:taxon-name-part taxon-name-part-type="genus" reg="Lithobius"/>
                            <tp:taxon-name-part taxon-name-part-type="species" reg="femorisulcutus">femorisulcutus</tp:taxon-name-part>
                          </tp:taxon-name></italic>
                      </th><th rowspan="1" colspan="1">
                        <italic><tp:taxon-name>
                            <tp:taxon-name-part taxon-name-part-type="genus" reg="Lithobius"/>
                            <tp:taxon-name-part taxon-name-part-type="species" reg="longibasitarsus">longibasitarsus</tp:taxon-name-part>
                          </tp:taxon-name></italic>
                      </th><th rowspan="1" colspan="1">
                        <italic><tp:taxon-name>
                            <tp:taxon-name-part taxon-name-part-type="genus" reg="Lithobius"/>
                            <tp:taxon-name-part taxon-name-part-type="species" reg="datongensis">datongensis</tp:taxon-name-part>
                          </tp:taxon-name></italic>
                      </th><th rowspan="1" colspan="1">
                        <italic><tp:taxon-name>
                            <tp:taxon-name-part taxon-name-part-type="genus" reg="Lithobius"/>
                            <tp:taxon-name-part taxon-name-part-type="species" reg="maqinensis">maqinensis</tp:taxon-name-part>
                          </tp:taxon-name></italic>
                      </th><th rowspan="1" colspan="1">
                        <italic><tp:taxon-name>
                            <tp:taxon-name-part taxon-name-part-type="genus" reg="Lithobius"/>
                            <tp:taxon-name-part taxon-name-part-type="species" reg="dulanensis">dulanensis</tp:taxon-name-part>
                          </tp:taxon-name></italic>
                      </th><th rowspan="1" colspan="1"><italic><tp:taxon-name><tp:taxon-name-part taxon-name-part-type="genus" reg="Lithobius"/><tp:taxon-name-part taxon-name-part-type="species" reg="hualongensis">hualongensis</tp:taxon-name-part></tp:taxon-name></italic> sp. nov.</th><th rowspan="1" colspan="1"><italic><tp:taxon-name><tp:taxon-name-part taxon-name-part-type="genus" reg="Lithobius"/><tp:taxon-name-part taxon-name-part-type="species" reg="sui">sui</tp:taxon-name-part></tp:taxon-name></italic> sp. nov.</th></tr><tr><td rowspan="1" colspan="1">Sources</td><td rowspan="1" colspan="1">
                        <xref ref-type="bibr" rid="B31">Zhang 1996</xref>
                      </td><td rowspan="1" colspan="1">
                        <xref ref-type="bibr" rid="B31">Zhang 1996</xref>
                      </td><td rowspan="1" colspan="1">
                        <xref ref-type="bibr" rid="B31">Zhang 1996</xref>
                      </td><td rowspan="1" colspan="1">
                        <xref ref-type="bibr" rid="B24">Qiao et al. 2018b</xref>
                      </td><td rowspan="1" colspan="1">
                        <xref ref-type="bibr" rid="B24">Qiao et al. 2018b</xref>
                      </td><td rowspan="1" colspan="1">
                        <xref ref-type="bibr" rid="B25">Qiao et al. 2019a</xref>
                      </td><td rowspan="1" colspan="1">
                        <xref ref-type="bibr" rid="B26">Qiao et al. 2019b</xref>
                      </td><td rowspan="1" colspan="1">this paper</td><td rowspan="1" colspan="1">this paper</td></tr><tr><td rowspan="1" colspan="1">Body length (mm)</td><td rowspan="1" colspan="1">13–15</td><td rowspan="1" colspan="1">11–12</td><td rowspan="1" colspan="1">15–18</td><td rowspan="1" colspan="1">17–18</td><td rowspan="1" colspan="1">12.3–14.2</td><td rowspan="1" colspan="1">13.1–14.6</td><td rowspan="1" colspan="1">about 20.5</td><td rowspan="1" colspan="1">12.31–16.15</td><td rowspan="1" colspan="1">12.15–18.85</td></tr><tr><td rowspan="1" colspan="1">Number of antennal articles</td><td rowspan="1" colspan="1">20 + 20</td><td rowspan="1" colspan="1">20 + 20</td><td rowspan="1" colspan="1">20 + 20</td><td rowspan="1" colspan="1">20 + 20</td><td rowspan="1" colspan="1">20 + 20</td><td rowspan="1" colspan="1">20 + 20</td><td rowspan="1" colspan="1">20–21</td><td rowspan="1" colspan="1">20 + 20</td><td rowspan="1" colspan="1">20 + 20</td></tr><tr><td rowspan="1" colspan="1">Number, arrangement of ocelli</td><td rowspan="1" colspan="1">10, in 3 rows</td><td rowspan="1" colspan="1">11, in 3 rows</td><td rowspan="1" colspan="1">10–14, in 3 rows</td><td rowspan="1" colspan="1">10–14, in 3 rows</td><td rowspan="1" colspan="1">9–10 ocelli, in 3 broken rows</td><td rowspan="1" colspan="1">10–12, in 3 rows</td><td rowspan="1" colspan="1">11, in 3 rows</td><td rowspan="1" colspan="1">8–11, in 3 rows</td><td rowspan="1" colspan="1">9–10, in 3 rows</td></tr><tr><td rowspan="1" colspan="1">Posterior ocellus</td><td rowspan="1" colspan="1">round, comparatively large</td><td rowspan="1" colspan="1">oval to round, large</td><td rowspan="1" colspan="1">comparatively large</td><td rowspan="1" colspan="1">posterior ocellus is biggest</td><td rowspan="1" colspan="1">slightly larger than posterosuperior ocellus</td><td rowspan="1" colspan="1">posterior ocellus is biggest</td><td rowspan="1" colspan="1">posterior ocellus and posterosuperior ocellus comparatively large</td><td rowspan="1" colspan="1">terminal two ocelli comparatively large</td><td rowspan="1" colspan="1">terminal two ocelli comparatively large</td></tr><tr><td rowspan="1" colspan="1">Seriate ocelli</td><td rowspan="1" colspan="1">ones near ventral margin moderately small</td><td rowspan="1" colspan="1">ones near ventral margin moderately small</td><td rowspan="1" colspan="1">ones near ventral margin moderately small</td><td rowspan="1" colspan="1">ones near ventral margin moderately small</td><td rowspan="1" colspan="1">ones near ventral margin moderately small</td><td rowspan="1" colspan="1">ones near ventral margin moderately small</td><td rowspan="1" colspan="1">second row smaller than first, third smallest</td><td rowspan="1" colspan="1">ones near ventral margin moderately small</td><td rowspan="1" colspan="1">ones near ventral margin moderately small</td></tr><tr><td rowspan="1" colspan="1">Tömösváry’s organ</td><td rowspan="1" colspan="1">round, smaller than adjoining ocelli</td><td rowspan="1" colspan="1">rounded, slightly, smaller than adjoining ocelli</td><td rowspan="1" colspan="1">slightly larger than adjoining ocelli</td><td rowspan="1" colspan="1">slightly smaller than adjoining ocelli</td><td rowspan="1" colspan="1">larger than adjoining ocelli</td><td rowspan="1" colspan="1">almost same size as adjacent ocelli</td><td rowspan="1" colspan="1">oval and slightly smaller than adjoining ocelli</td><td rowspan="1" colspan="1">obviously larger than adjoining ocelli</td><td rowspan="1" colspan="1">obviously larger than adjoining ocelli</td></tr><tr><td rowspan="1" colspan="1">Number and shape of coxosternal teeth</td><td rowspan="1" colspan="1">2 + 2 subtriangular teeth</td><td rowspan="1" colspan="1">2 + 2, subtriangular teeth</td><td rowspan="1" colspan="1">2 + 2</td><td rowspan="1" colspan="1">2 + 2 or 3 + 2</td><td rowspan="1" colspan="1">2 + 2</td><td rowspan="1" colspan="1">2 + 2, small coniform teeth</td><td rowspan="1" colspan="1">2 + 2, coniform, moderately robust teeth</td><td rowspan="1" colspan="1">2 + 2, small coniform teeth</td><td rowspan="1" colspan="1">3 + 3, inner tooth smaller than outer tooth</td></tr><tr><td rowspan="1" colspan="1">Porodont</td><td rowspan="1" colspan="1">long and slender, lying posterolateral to lateral-most teeth</td><td rowspan="1" colspan="1">long and slender, lying posterolateral to lateral-most tooth</td><td rowspan="1" colspan="1">long and strong, lying posterolateral to lateral-most tooth</td><td rowspan="1" colspan="1">thick and strong separated from lateral tooth ventrolaterally</td><td rowspan="1" colspan="1">setiform, separated from lateral tooth laterally</td><td rowspan="1" colspan="1">setiform, lying posterolateral to lateral-most tooth</td><td rowspan="1" colspan="1">long and strong, lying posterolateral to lateral-most tooth</td><td rowspan="1" colspan="1">thick and long, lying posterolateral to lateral-most tooth</td><td rowspan="1" colspan="1">thick and long, lying posterolateral to lateral-most tooth</td></tr><tr><td rowspan="1" colspan="1">Tergites</td><td rowspan="1" colspan="1">smooth</td><td rowspan="1" colspan="1">smooth</td><td rowspan="1" colspan="1">smooth</td><td rowspan="1" colspan="1">smooth</td><td rowspan="1" colspan="1">smooth</td><td rowspan="1" colspan="1">smooth</td><td rowspan="1" colspan="1">smooth</td><td rowspan="1" colspan="1">with numerous minute setae scattered on surface</td><td rowspan="1" colspan="1">with numerous minute setae scattered on surface</td></tr><tr><td rowspan="1" colspan="1">Number of coxal pores</td><td rowspan="1" colspan="1">4–7, 4544, 4554, 5665, 5766</td><td rowspan="1" colspan="1">not reported</td><td rowspan="1" colspan="1">5544, 5554, 5555, 5564</td><td rowspan="1" colspan="1">4–6</td><td rowspan="1" colspan="1">4–7</td><td rowspan="1" colspan="1">4–6</td><td rowspan="1" colspan="1">5–7, 5667, 5666</td><td rowspan="1" colspan="1">6666 and 6777 in female and 4654 and 4655 in male</td><td rowspan="1" colspan="1">5664, 5665, 7775 and 8875 in female and 6886 and 7665 in male.</td></tr><tr><td rowspan="1" colspan="1">Shape of coxal pores</td><td rowspan="1" colspan="1">not reported</td><td rowspan="1" colspan="1">not reported</td><td rowspan="1" colspan="1">round</td><td rowspan="1" colspan="1">circular</td><td rowspan="1" colspan="1">round</td><td rowspan="1" colspan="1">round</td><td rowspan="1" colspan="1">circular to ovate</td><td rowspan="1" colspan="1">round or slightly ovate</td><td rowspan="1" colspan="1">round or slightly ovate</td></tr><tr><td rowspan="1" colspan="1">Tarsus 1–tarsus 2 articulation on legs 1–13</td><td rowspan="1" colspan="1">not well defined</td><td rowspan="1" colspan="1">well defined</td><td rowspan="1" colspan="1">well defined</td><td rowspan="1" colspan="1">well defined</td><td rowspan="1" colspan="1">well defined</td><td rowspan="1" colspan="1">not well defined</td><td rowspan="1" colspan="1">not well defined</td><td rowspan="1" colspan="1">well defined</td><td rowspan="1" colspan="1">well defined</td></tr><tr><td rowspan="1" colspan="1">Male 14<sup>th</sup> leg</td><td rowspan="1" colspan="1">slightly thicker and stronger than other legs</td><td rowspan="1" colspan="1">markedly thicker and stronger than 1–13 legs</td><td rowspan="1" colspan="1">slightly thick and strong than 1–13 legs</td><td rowspan="1" colspan="1">moderately thick and strong than 1–13 legs</td><td rowspan="1" colspan="1">moderately thick and strong than 1–13 legs</td><td rowspan="1" colspan="1">moderately thick and strong than 1–13 legs</td><td rowspan="1" colspan="1">slightly thick and strong than 1–13 legs</td><td rowspan="1" colspan="1">slightly thick and strong than 1–13 legs</td><td rowspan="1" colspan="1">slightly thick and strong than 1–13 legs</td></tr><tr><td rowspan="1" colspan="1">Male 15<sup>th</sup> leg</td><td rowspan="1" colspan="1">slightly thicker and stronger than other legs</td><td rowspan="1" colspan="1">markedly thicker and stronger than 1–13 legs</td><td rowspan="1" colspan="1">slightly thick and strong than 1–13 legs</td><td rowspan="1" colspan="1">moderately thick and strong than 1–13 legs</td><td rowspan="1" colspan="1">moderately thick and strong than 1–13 legs</td><td rowspan="1" colspan="1">moderately thick and strong than 1–13 legs</td><td rowspan="1" colspan="1">slightly thick and strong than 1–13 legs</td><td rowspan="1" colspan="1">slightly thick and strong than 1–13 legs</td><td rowspan="1" colspan="1">slightly thick and strong than 1–13 legs</td></tr><tr><td rowspan="1" colspan="1">Dorsal sulci on male 15<sup>th</sup> legs</td><td rowspan="1" colspan="1">absent</td><td rowspan="1" colspan="1">two distinct, dorsal<break/> sulci on femur</td><td rowspan="1" colspan="1">distinct, dorsal<break/> sulcus on tibia and tarsus 1</td><td rowspan="1" colspan="1">absent</td><td rowspan="1" colspan="1">absent</td><td rowspan="1" colspan="1">absent</td><td rowspan="1" colspan="1">absent</td><td rowspan="1" colspan="1">absent</td><td rowspan="1" colspan="1">absent</td></tr><tr><td rowspan="1" colspan="1">DaC spine</td><td rowspan="1" colspan="1">on 12<sup>th</sup>–15<sup>th</sup> legs</td><td rowspan="1" colspan="1">on 12<sup>th</sup>–15<sup>th</sup> legs</td><td rowspan="1" colspan="1">on 11<sup>th</sup>–15<sup>th</sup> legs</td><td rowspan="1" colspan="1">on 12<sup>th</sup>–15<sup>th</sup> legs</td><td rowspan="1" colspan="1">on 12<sup>th</sup>–15<sup>th</sup> legs</td><td rowspan="1" colspan="1">on 11<sup>th</sup>–15<sup>th</sup> legs</td><td rowspan="1" colspan="1">on 11<sup>th</sup>–15<sup>th</sup> legs</td><td rowspan="1" colspan="1">on 12<sup>th</sup>–15<sup>th</sup> legs</td><td rowspan="1" colspan="1">on 12<sup>th</sup>–15<sup>th</sup> legs</td></tr><tr><td rowspan="1" colspan="1">14<sup>th</sup> accessory spur</td><td rowspan="1" colspan="1">present</td><td rowspan="1" colspan="1">present</td><td rowspan="1" colspan="1">present</td><td rowspan="1" colspan="1">present</td><td rowspan="1" colspan="1">present</td><td rowspan="1" colspan="1">anterior accessory spur absent,<break/> posterior accessory spur present</td><td rowspan="1" colspan="1">anterior accessory spur absent,<break/> posterior accessory spur present</td><td rowspan="1" colspan="1">anterior accessory spur absent,<break/> posterior accessory spur present</td><td rowspan="1" colspan="1">anterior accessory spur absent, posterior accessory spur present</td></tr><tr><td rowspan="1" colspan="1">15<sup>th</sup> accessory spur</td><td rowspan="1" colspan="1">absent</td><td rowspan="1" colspan="1">absent</td><td rowspan="1" colspan="1">present</td><td rowspan="1" colspan="1">present</td><td rowspan="1" colspan="1">present</td><td rowspan="1" colspan="1">absent</td><td rowspan="1" colspan="1">absent</td><td rowspan="1" colspan="1">absent</td><td rowspan="1" colspan="1">anterior accessory spur absent, posterior accessory spur present</td></tr><tr><td rowspan="1" colspan="1">Number and shape of spurs on female gonopods</td><td rowspan="1" colspan="1">2 + 2 coniform spurs</td><td rowspan="1" colspan="1">2 + 2 conical spurs</td><td rowspan="1" colspan="1">2 + 2 conical spurs</td><td rowspan="1" colspan="1">2 + 2 conical spurs</td><td rowspan="1" colspan="1">2 + 2 conical spurs</td><td rowspan="1" colspan="1">2 + 2 conical spurs</td><td rowspan="1" colspan="1">2 + 2 conical spurs</td><td rowspan="1" colspan="1">3 + 3 coniform spurs, inner spur moderately smaller than outer one</td><td rowspan="1" colspan="1">3 + 3 coniform spurs, inner spur moderately smaller than outer one</td></tr><tr><td rowspan="1" colspan="1">Dorsal side of second article of female gonopods</td><td rowspan="1" colspan="1">not reported</td><td rowspan="1" colspan="1">not reported</td><td rowspan="1" colspan="1">not reported</td><td rowspan="1" colspan="1">four short setae and three long setae on dorsolateral ridge</td><td rowspan="1" colspan="1">five long curved spines on dorsolateral side</td><td rowspan="1" colspan="1">not reported</td><td rowspan="1" colspan="1">with six dorsolateral setae</td><td rowspan="1" colspan="1">with 10 short to long dorsal lateral setae, stouter than general setae</td><td rowspan="1" colspan="1">with 10 short dorsal lateral setae, stouter than general setae</td></tr><tr><td rowspan="1" colspan="1">Apical claw of female gonopods (and lateral denticles)</td><td rowspan="1" colspan="1">simple</td><td rowspan="1" colspan="1">simple, having small sharp teeth on the inner side</td><td rowspan="1" colspan="1">simple</td><td rowspan="1" colspan="1">simple, having small triangular protuberance on ventral side</td><td rowspan="1" colspan="1">simple, bearing very small triangular protuberance on ventral side</td><td rowspan="1" colspan="1">simple, having very small triangular protuberance on ventral side</td><td rowspan="1" colspan="1">simple</td><td rowspan="1" colspan="1">simple, having very small triangular protuberance on ventral side</td><td rowspan="1" colspan="1">simple, having very small triangular protuberance on ventral side</td></tr><tr><td rowspan="1" colspan="1">Male gonopods</td><td rowspan="1" colspan="1">short and small bulge, with two long setae</td><td rowspan="1" colspan="1">with small bulge, with 3 long setae</td><td rowspan="1" colspan="1">not reported</td><td rowspan="1" colspan="1">single small semicircular article with 3–5 setae on its surface</td><td rowspan="1" colspan="1">hemispherical, with three setae</td><td rowspan="1" colspan="1">small, oblique apically, with 2 setae</td><td rowspan="1" colspan="1">small, one-segmented, with two long setae</td><td rowspan="1" colspan="1">short and small bulge, having long seta, apically slightly sclerotized</td><td rowspan="1" colspan="1">short and small, with two long setae on terminal segment</td></tr></tbody></table></table-wrap></tp:treatment-sec><tp:treatment-sec sec-type="etymology" id="SECID0EZWAG"><title>Etymology.</title><p>The new species is named from the type locality.</p></tp:treatment-sec><tp:treatment-sec sec-type="habitat" id="SECID0E5WAG"><title>Habitat.</title><p>The four specimens here examined (3 ♂♂, 1 ♀) were collected under granular gravel on the alpine meadows composed mainly of <tp:taxon-name><tp:taxon-name-part taxon-name-part-type="family">Poaceae</tp:taxon-name-part></tp:taxon-name>, <tp:taxon-name><tp:taxon-name-part taxon-name-part-type="family">Cyperaceae</tp:taxon-name-part></tp:taxon-name>, <tp:taxon-name><tp:taxon-name-part taxon-name-part-type="family">Fabaceae</tp:taxon-name-part></tp:taxon-name>, <tp:taxon-name><tp:taxon-name-part taxon-name-part-type="family">Polygonaceae</tp:taxon-name-part></tp:taxon-name>, <tp:taxon-name><tp:taxon-name-part taxon-name-part-type="family">Chenopodiaceae</tp:taxon-name-part></tp:taxon-name>, <tp:taxon-name><tp:taxon-name-part taxon-name-part-type="family">Asteraceae</tp:taxon-name-part></tp:taxon-name>, <tp:taxon-name><tp:taxon-name-part taxon-name-part-type="family">Rosaceae</tp:taxon-name-part></tp:taxon-name>, <tp:taxon-name><tp:taxon-name-part taxon-name-part-type="family">Liliaceae</tp:taxon-name-part></tp:taxon-name> and <tp:taxon-name><tp:taxon-name-part taxon-name-part-type="family">Cucurbitaceae</tp:taxon-name-part></tp:taxon-name>. The region is located on the upper reaches of the Yellow River Valley and features an arid climate, with mean annual precipitation 451.2 mm and average annual temperature 2.8 °C (<ext-link xmlns:xlink="http://www.w3.org/1999/xlink" xlink:type="simple" ext-link-type="uri" xlink:href="http://data.cma.cn/data/weatherBk.html">http://data.cma.cn/data/weatherBk.html</ext-link>).</p></tp:treatment-sec><ref-list><ref id="B31"><mixed-citation xmlns:xlink="http://www.w3.org/1999/xlink" xlink:type="simple"><person-group><name name-style="western"><surname>Zhang</surname><given-names>CZ</given-names></name></person-group> (<year>1996</year>) <source><tp:taxon-name><tp:taxon-name-part taxon-name-part-type="class">Chilopoda</tp:taxon-name-part></tp:taxon-name>: <tp:taxon-name><tp:taxon-name-part taxon-name-part-type="order">Lithobiomorpha</tp:taxon-name-part></tp:taxon-name>. In:Wu SG, Feng ZJ (Eds) The Biology and Human Physiology in the Hoh Xil Region.</source><publisher-name>The Series of the Comprehensive Scientiﬁc Expedition to the Hoh Xil Region</publisher-name>, <publisher-loc>Science Press, Beijing</publisher-loc>, <size units="page">357 pp</size>. [In Chinese with English summary]</mixed-citation></ref><ref id="B24"><mixed-citation xmlns:xlink="http://www.w3.org/1999/xlink" xlink:type="simple"><person-group><name name-style="western"><surname>Qiao</surname><given-names>P</given-names></name><name name-style="western"><surname>Qin</surname><given-names>W</given-names></name><name name-style="western"><surname>Ma</surname><given-names>H</given-names></name><name name-style="western"><surname>Zhang</surname><given-names>T</given-names></name><name name-style="western"><surname>Su</surname><given-names>J</given-names></name><name name-style="western"><surname>Lin</surname><given-names>G</given-names></name></person-group> (<year>2018b</year>) <article-title>Two new species of <italic><tp:taxon-name><tp:taxon-name-part taxon-name-part-type="genus">Lithobius</tp:taxon-name-part></tp:taxon-name></italic> on Qinghai-Tibetan plateau identified from morphology and COI sequences (<tp:taxon-name><tp:taxon-name-part taxon-name-part-type="order">Lithobiomorpha</tp:taxon-name-part></tp:taxon-name>: <tp:taxon-name><tp:taxon-name-part taxon-name-part-type="family">Lithobiidae</tp:taxon-name-part></tp:taxon-name>).</article-title><source>ZooKeys</source><volume>785</volume>: <fpage>11</fpage>–<lpage>28</lpage>. <ext-link xlink:type="simple" ext-link-type="doi" xlink:href="10.3897/zookeys.785.28580">https://doi.org/10.3897/zookeys.785.28580</ext-link></mixed-citation></ref><ref id="B25"><mixed-citation xmlns:xlink="http://www.w3.org/1999/xlink" xlink:type="simple"><person-group><name name-style="western"><surname>Qiao</surname><given-names>P</given-names></name><name name-style="western"><surname>Qin</surname><given-names>W</given-names></name><name name-style="western"><surname>Ma</surname><given-names>H</given-names></name><name name-style="western"><surname>Zhang</surname><given-names>T</given-names></name></person-group> (<year>2019a</year>) <article-title>Two new species of lithobiid centipedes and the first record of <italic><tp:taxon-name><tp:taxon-name-part taxon-name-part-type="genus">Lamyctes</tp:taxon-name-part> <tp:taxon-name-part taxon-name-part-type="species">africanus</tp:taxon-name-part></tp:taxon-name></italic> Porath (<tp:taxon-name><tp:taxon-name-part taxon-name-part-type="class">Chilopoda</tp:taxon-name-part></tp:taxon-name>: <tp:taxon-name><tp:taxon-name-part taxon-name-part-type="order">Lithobiomorpha</tp:taxon-name-part></tp:taxon-name>) in China.</article-title><source>Journal of Natural History</source><volume>53</volume>(<issue>15–16</issue>): <fpage>897</fpage>–<lpage>921</lpage>. <ext-link xlink:type="simple" ext-link-type="doi" xlink:href="10.1080/00222933.2019.1606355">https://doi.org/10.1080/00222933.2019.1606355</ext-link></mixed-citation></ref><ref id="B26"><mixed-citation xmlns:xlink="http://www.w3.org/1999/xlink" xlink:type="simple"><person-group><name name-style="western"><surname>Qiao</surname><given-names>P</given-names></name><name name-style="western"><surname>Ma</surname><given-names>H</given-names></name><name name-style="western"><surname>Pei</surname><given-names>S</given-names></name><name name-style="western"><surname>Zhang</surname><given-names>T</given-names></name><name name-style="western"><surname>Su</surname><given-names>J</given-names></name></person-group> (<year>2019b</year>) <article-title><tp:taxon-name><tp:taxon-name-part taxon-name-part-type="genus">Lithobius</tp:taxon-name-part> (<tp:taxon-name-part taxon-name-part-type="subgenus">Ezembius</tp:taxon-name-part>) <tp:taxon-name-part taxon-name-part-type="species">polyommatus</tp:taxon-name-part></tp:taxon-name> sp. nov. and <tp:taxon-name><tp:taxon-name-part taxon-name-part-type="genus">Lithobius</tp:taxon-name-part> (<tp:taxon-name-part taxon-name-part-type="subgenus">Ezembius</tp:taxon-name-part>) <tp:taxon-name-part taxon-name-part-type="species">dulanensis</tp:taxon-name-part></tp:taxon-name> sp. nov. (<tp:taxon-name><tp:taxon-name-part taxon-name-part-type="order">Lithobiomorpha</tp:taxon-name-part></tp:taxon-name>: <tp:taxon-name><tp:taxon-name-part taxon-name-part-type="family">Lithobiidae</tp:taxon-name-part></tp:taxon-name>), two new species from Qinghai-Tibet Plateau, China.</article-title><source>Biologia</source><volume>74</volume>(<issue>5</issue>): <fpage>455</fpage>–<lpage>462</lpage>. <ext-link xlink:type="simple" ext-link-type="doi" xlink:href="10.2478/s11756-018-00173-z">https://doi.org/10.2478/s11756-018-00173-z</ext-link></mixed-citation></ref></ref-list></tp:taxon-treatment>
